# Supplementary material for: Arterial cardiovascular outcomes and venous thromboembolism in patients with primary Sjögren’s syndrome: a Danish cohort study
Source: Rheumatology (Oxford). 2025 Apr 23;64(8):4678–86. doi: 10.1093/rheumatology/keaf210 (PMC12316372; doi:10.1093/rheumatology/keaf210)
Supplement: keaf210_Supplementary_Data [file keaf210_supplementary_data.zip]

Archive with 12 entries (12 files):
- rhe-24-3025-File007.docx
- rhe-24-3025-File008.docx
- rhe-24-3025-File009.docx
- rhe-24-3025-File010.docx
- rhe-24-3025-File011.docx
- rhe-24-3025-File012.docx
- rhe-24-3025-File013.docx
- rhe-24-3025-File014.docx
- rhe-24-3025-File015.docx
- rhe-24-3025-File016.docx
- rhe-24-3025-File017.docx
- rhe-24-3025-File018.docx
